# Supplementary material for: Bone mineral density and risk of type 2 diabetes and coronary heart disease: A Mendelian randomization study
Source: Wellcome Open Res. 2017 Aug 22;2:68. [Version 1] doi: 10.12688/wellcomeopenres.12288.1 (PMC5606062; doi:10.12688/wellcomeopenres.12288.1)
Supplement: Supplementary file 1 [file wellcomeopenres-2-13302-s0000.tgz]

Archive with 1 entries (1 files):
- 7c8bc752-1c6b-492b-bed9-808ebf2c7edf.docx
